# Supplementary material for: Genome-Wide Identification, Classification and Expression Analysis of the HSP Gene Superfamily in Tea Plant (Camellia sinensis)
Source: Int J Mol Sci. 2018 Sep 5;19(9):2633. doi: 10.3390/ijms19092633 (PMC6164807; doi:10.3390/ijms19092633)
Supplement: Supplementary file 1 [file ijms-19-02633-s001.zip]

Archive with 10 entries (9 files):
- ijms-347277-supplementary-final/
- ijms-347277-supplementary-final/Figure S1.tif
- ijms-347277-supplementary-final/Table S1.xlsx
- ijms-347277-supplementary-final/Table S2.xlsx
- ijms-347277-supplementary-final/Table S3.docx
- ijms-347277-supplementary-final/Table S4.xlsx
- ijms-347277-supplementary-final/Table S5.xlsx
- ijms-347277-supplementary-final/Table S6.xlsx
- ijms-347277-supplementary-final/Table S7.xlsx
- ijms-347277-supplementary-final/Table S8.xlsx
