# Supplementary material for: Genome-Wide Identification, Classification and Expression Analysis of the HSP Gene Superfamily in Tea Plant (Camellia sinensis)
Source: Int J Mol Sci. 2018 Sep 5;19(9):2633. doi: 10.3390/ijms19092633 (PMC6164807; doi:10.3390/ijms19092633)
Supplement: Supplementary file 1 [file ijms-19-02633-s001.zip › ijms-347277-supplementary-final/Table S2.xlsx]

## Sheet: Table S2
Table S2. The IDs of plant HSP proteins.
HSP90								HSP70								sHSP
Arabidopsis thaliana		Oryza sativa		Solanum lycopersicum		Glycine max		Arabidopsis thaliana		Oryza sativa		Solanum lycopersicum		Glycine max		Arabidopsis thaliana		Oryza sativa		Solanum lycopersicum		Glycine max
Protein Name	Gene ID	Protein Name	Gene ID	Protein Name	Gene ID	Protein Name	Gene ID	Protein Name	Gene ID	Protein Name	Gene ID	Protein Name	Gene ID	Protein Name	Gene ID	Protein Name	Gene ID	Protein Name	Gene ID	Protein Name	Gene ID	Protein Name	Gene ID
AtHSP90-1	AT5G52640	OsHSP90-1	LOC_Os04g01740	SHSP90-1	Solyc03g007890.2.1	GmHSP90A1	Glyma09g24410	AtHSP70-1	AT5G02500	OsHSP70-1	LOC_Os01g08560	SlHSP70-1	Solyc01g099660	GmHSP70-1	Glyma20g16070	AtHSP14.7	AT5G47600	OsHSP26.2	LOC_Os06g11610	SlHSP21.6A	Solyc01g102960	GmHSP21.7	Glyma12G215300
AtHSP90-2	AT5G56030	OsHSP90-2	LOC_Os06g50300	SHSP90-2	Solyc05g010670.2.1	GmHSP90A2	Glyma16g29750	AtHSP70-2	AT5G02490	OsHSP70-2	LOC_Os05g08840	SlHSP70-2	Solyc01g103450	GmHSP70-2	Glyma13g10700	AtHSP25.3	AT4G27670	OsHSP23.6	LOC_Os02g10710	SlHSP21.5A	Solyc03g113930	GmHSP15.2	Glyma13G205800
AtHSP90-3	AT5G56010	OsHSP90-3	LOC_Os08g38086	SHSP90-3	Solyc06g036290.2.1	GmHSP90A3	Glyma08g44590	AtHSP70-3	AT3G09440	OsHSP70-3	LOC_Os02g48110	SlHSP70-3	Solyc01g106210	GmHSP70-3	Glyma16g00410	AtHSP26.5	AT1G52560	OsHSP26.7	LOC_Os03g14180	SlHSP15.7	Solyc02g080410	GmHSP15.4	Glyma15G106700
AtHSP90-4	AT5G56000	OsHSP90-4	LOC_Os08g39140	SHSP90-4	Solyc07g047790.2.1	GmHSP90A4	Glyma14g01530	AtHSP70-4	AT3G12580	OsHSP70-4	LOC_Os05g51360	SlHSP70-4	Solyc01g106260	GmHSP70-4	Glyma07g30290	AtHSP17.4A	AT3G46230	OsHSP18.8	LOC_Os07g33350	SlHSP14.5	Solyc01g017790	GmHSP16.2	Glyma14G214800
AtHSP90-5	AT2G04030	OsHSP90-5	LOC_Os09g29840	SHSP90-5	Solyc07g065840.2.1	GmHSP90A5	Glyma02g47210	AtHSP70-5	AT1G16030	OsHSP70-5	LOC_Os06g10990	SlHSP70-5	Solyc02g080470	GmHSP70-5	Glyma08g06950	AtHSP17.7	AT5G12030	OsHSP16.0	LOC_Os06g14240	SlHSP15.8	Solyc01g018070	GmHSP27.3	Glyma11G246600
AtHSP90-6	AT3G07770	OsHSP90-6	LOC_Os09g30412	SHSP90-6	Solyc04g081630.1.1	GmHSP90A6	Glyma18g08220	AtHSP70-6	AT4G24280	OsHSP70-6	LOC_Os05g23740	SlHSP70-6	Solyc03g082920	GmHSP70-6	Glyma13g32790	AtHSP17.4B	AT1G54050	OsHSP18.6	LOC_Os02g54140	SlHSP23.8B	Solyc08g078700	GmHSP25.3	Glyma08G318900
AtHSP90-7	AT4G24190	OsHSP90-7	LOC_Os09g30418	SHSP90-7	Solyc12g015880.1.1	GmHSP90B1	Glyma14g40320	AtHSP70-7	AT5G49910	OsHSP70-7	LOC_Os12g14070	SlHSP70-7	Solyc03g117630	GmHSP70-7	Glyma15g06530	AtHSP15.7	AT5G37670	OsHSP22.3	LOC_Os05g42120	SlHSP16.1A	Solyc03g123540	GmHSP26.5	Glyma08G212000
		OsHSP90-8	LOC_Os09g36420			GmHSP90B2	Glyma17g37820	AtHSP70-8	AT2G32120	OsHSP70-8	LOC_Os02g53420	SlHSP70-8	Solyc04g011440	GmHSP70-8	Glyma05g36600	AtHSP21.7	AT5G54660	OsHSP16.9A	LOC_Os01g04380	SlHSP17.7A	Solyc06g076520	GmHSP17.4	Glyma16G012000
		OsHSP90-9	LOC_Os12g32986			GmHSP90C1-1	Glyma01g09310	AtHSP70-9	AT4G37910	OsHSP70-9	LOC_Os03g02260	SlHSP70-9	Solyc06g052050	GmHSP70-9	Glyma08g02940	AtHSP23.5	AT5G51440	OsHSP19.0	LOC_Os02g12610	SlHSP17.6A	Solyc06g076540	GmHSP22	Glyma12G013100
						GmHSP90C1-2	Glyma02g13790	AtHSP70-10	AT5G09590	OsHSP70-10	LOC_Os02g02410	SlHSP70-10	Solyc06g076020	GmHSP70-10	Glyma08g02960	AtHSP22.0	AT4G10250	OsHSP23.2	LOC_Os04g36750	SlHSP17.6B	Solyc06g076560	GmHSP17.5	Glyma04G208000
						GmHSP90C2-1	Glyma02g47580	AtHSP70-11	AT5G28540	OsHSP70-11	LOC_Os05g35400	SlHSP70-11	Solyc07g005820	GmHSP70-11	Glyma02g36700	AtHSP18.5	AT2G19310	OsHSP17.4	LOC_Os03g16020	SlHSP17.6C	Solyc06g076570	GmHSP18.5	Glyma06G157800
						GmHSP90C2-1	Glyma14g01100	AtHSP70-12	AT5G42020	OsHSP70-12	LOC_Os11g08440	SlHSP70-12	Solyc07g043560	GmHSP70-12	Glyma17g08020	AtHSP15.4	AT4G21870	OsHSP16.9C	LOC_Os01g04370	SlHSP17.6D	Solyc08g062450	GmHSP16.4C	Glyma01G106800
								AtHSP70-13	AT1G09080	OsHSP70-13	LOC_Os12g38180	SlHSP70-13	Solyc08g082820	GmHSP70-13	Glyma11g14950	AtHSP17.6	AT5G12020	OsHSP16.9B	LOC_Os01g04360	SlHSP17.3B	Solyc08g062340	GmHSP17.9	Glyma17G224900
								AtHSP70-14	AT1G79930	OsHSP70-14	LOC_Os03g16920	SlHSP70-14	Solyc09g010630	GmHSP70-14	Glyma12g06910	AtHSP18.1	AT5G59720	OsHSP18.0	LOC_Os10g30162	SlHSP17.7B	Solyc09g015020
								AtHSP70-15	AT1G79920	OsHSP70-15	LOC_Os01g62290	SlHSP70-15	Solyc09g075950	GmHSP70-15	Glyma02g10320	AtHSP17.8	AT1G07400			SlHSP26.2	Solyc03g082420
								AtHSP70-16	AT1G11660	OsHSP70-16	LOC_Os05g38530	SlHSP70-16	Solyc10g086410	GmHSP70-16	Glyma18g52610	AtHSP17.6B	AT2G29500			SlHSP25.7B	Solyc05g014280
								AtHSP70-17	AT4G16660	OsHSP70-17	LOC_Os03g16860	SlHSP70-17	Solyc11g020040	GmHSP70-17	Glyma03g32850	AtHSP17.6A	AT5G12030			SlHSP21.5B	Solyc08g078710
								AtHSP70-18	AT1G56410	OsHSP70-18	LOC_Os11g47760	SlHSP70-18	Solyc11g066060	GmHSP70-18	Glyma19g35560	AtHSP17.6C	AT1G53540			SlHSP18.2	Solyc08g078720
												SlHSP70-19	Solyc11g066100	GmHSP70-19	Glyma13g19331	AtHSP23.6	AT4G25200			SlHSP26.5	Solyc07g055720
												SlHSP70-20	Solyc12g042560	GmHSP70-20	Glyma18g52650					SlHSP21.5C	Solyc11g020330
												SlHSP70-21	Solyc12g043110
												SlHSP70-22	Solyc12g043120
