# Supplementary material for: Genome-Wide Identification, Classification and Expression Analysis of the HSP Gene Superfamily in Tea Plant (Camellia sinensis)
Source: Int J Mol Sci. 2018 Sep 5;19(9):2633. doi: 10.3390/ijms19092633 (PMC6164807; doi:10.3390/ijms19092633)
Supplement: Supplementary file 1 [file ijms-19-02633-s001.zip › ijms-347277-supplementary-final/Table S4.xlsx]

## Sheet: Table S4
Table S4. Information regarding the STRING search results of the interaction networks of the CsHSP proteins.
Query Sequence in Tea Plant	STRING Protein in Arabidopsis thaliana	Annotation	Identity	Bitscore
CsHSP90-1	HSP89.1	HEAT SHOCK PROTEIN 89.1; Molecular chaperone which stabilizes unfolding protein intermediates and functions as a folding molecular chaperone that assists the non-covalent folding of proteins in an ATP-dependent manner	0.76	1209
CsHSP90-2	SHD	SHEPHERD; May have a molecular chaperone role in the processing of secreted materials	0.85	1269
CsHSP90-3	CR88	Chaperone protein htpG family protein	0.82	1305
CsHSP90-4	HSP81.4	HEAT SHOCK PROTEIN 81.4; Molecular chaperone which stabilizes unfolding protein intermediates and functions as a folding molecular chaperone that assists the non-covalent folding of proteins in an ATP-dependent manner	0.84	1105
CsHSP90-5	HSP81.4	HEAT SHOCK PROTEIN 81.4; Molecular chaperone which stabilizes unfolding protein intermediates and functions as a folding molecular chaperone that assists the non-covalent folding of proteins in an ATP-dependent manner	0.91	1207
CsHSP90-6	HSP90.1	Heat shock protein 81-1; Functions as a holding molecular chaperone (holdase) which stabilizes unfolding protein intermediates and rapidly releases them in an active form once stress has abated.	0.87	1178
CsHSP90-7	HSP90.1	Heat shock protein 81-1; Functions as a holding molecular chaperone (holdase) which stabilizes unfolding protein intermediates and rapidly releases them in an active form once stress has abated.	0.93	831
CsHSP70-1	HSC70-1	Heat shock 70kDa protein 1/8; Component of the Mediator complex, a coactivator involved in the regulated transcription of nearly all RNA polymerase II-dependent genes	0.91	1220
CsHSP70-2	HSP91	Heat shock protein 91; In cooperation with other chaperones, Hsp70s stabilize preexistent proteins against aggregation and mediate the folding of newly translated polypeptides in the cytosol as well as within organelles	0.78	1361
CsHSP70-3	AT4G16660	Hypoxia up-regulated 1	0.71	1249
CsHSP70-4	cpHsc70-2	Heat shock protein 70-2; Acts redundantly with HSP70-6 in the thermotolerance of germinating seeds. Plays an important role in the protein precursor import into chloroplasts	0.82	1160
CsHSP70-5	HSP70T-2	Heat-shock protein 70T-2; In cooperation with other chaperones, Hsp70s stabilize preexistent proteins against aggregation and mediate the folding of newly translated polypeptides in the cytosol as well as within organelles	0.71	861
CsHSP70-6	MTHSC70-2	Mitochondrial HSO70 2; In cooperation with other chaperones, Hsp70s stabilize preexistent proteins against aggregation and mediate the folding of newly translated polypeptides in the cytosol as well as within organelles.	0.85	1181
CsHSP70-7	BIP2	Luminal-binding protein 2; Component of the Mediator complex, a coactivator involved in the regulated transcription of nearly all RNA polymerase II-dependent genes	0.92	1243
CsHSP70-8	HSC70-1	Heat shock 70kDa protein 1/8; Component of the Mediator complex, a coactivator involved in the regulated transcription of nearly all RNA polymerase II-dependent genes	0.75	993
CsHSP70-9	HSC70-1	Heat shock 70kDa protein 1/8; Component of the Mediator complex, a coactivator involved in the regulated transcription of nearly all RNA polymerase II-dependent genes	0.93	1211
CsHSP70-10	HSP70	Heat shock protein 70; Component of the Mediator complex, a coactivator involved in the regulated transcription of nearly all RNA polymerase II-dependent genes.	0.87	1152
CsHSP70-11	BIP1	Luminal-binding protein 1; Component of the Mediator complex, a coactivator involved in the regulated transcription of nearly all RNA polymerase II-dependent genes.	0.83	1118
CsHSP70-12	HSP70	Heat shock protein 70; Component of the Mediator complex, a coactivator involved in the regulated transcription of nearly all RNA polymerase II-dependent genes.	0.82	862
CsHSP70-13	HSC70-1	Heat shock 70kDa protein 1/8; Component of the Mediator complex, a coactivator involved in the regulated transcription of nearly all RNA polymerase II-dependent genes	0.78	947
CsHSP70-14	HSC70-1	Heat shock 70kDa protein 1/8; Component of the Mediator complex, a coactivator involved in the regulated transcription of nearly all RNA polymerase II-dependent genes	0.72	882
CsHSP70-15	MTHSC70-2	Mitochondrial HSO70 2; In cooperation with other chaperones, Hsp70s stabilize preexistent proteins against aggregation and mediate the folding of newly translated polypeptides in the cytosol as well as within organelles.	0.45	500
CsHSP70-16	HSP70	Heat shock protein 70; Component of the Mediator complex, a coactivator involved in the regulated transcription of nearly all RNA polymerase II-dependent genes.	0.92	470
CsHSP70-17	HSP70	Heat shock protein 70; Component of the Mediator complex, a coactivator involved in the regulated transcription of nearly all RNA polymerase II-dependent genes.	0.76	593
CsHSP70-18	AT1G11660	Heat shock protein 70 (Hsp 70) family protein	0.53	831
CssHSP-1	AT4G21870	Heat shock protein class V 15.4	0.5	130
CssHSP-2	AT1G53540	HSP20-like chaperone	0.69	216
CssHSP-3	HSP23.6	Small heat shock protein 23.6	0.56	206
CssHSP-4	HSP21	Heat shock protein 21	0.43	140
CssHSP-5	ACD32.1	Alpha-crystallin domain 32.1	0.38	151
CssHSP-6	AT1G53540	HSP20-like chaperone	0.72	238
CssHSP-7	AT1G07400	Class I heat shock protein; Cytosolic mediator for sorting and targeting of nascent chloroplast outer envelope membrane (OEM) proteins to the chloroplast	0.73	222
CssHSP-8	HSP21	Heat shock protein 21	0.59	246
CssHSP-9	AT1G07400	Class I heat shock protein; Cytosolic mediator for sorting and targeting of nascent chloroplast outer envelope membrane (OEM) proteins to the chloroplast	0.75	220
CssHSP-10	AT5G37670	Heat shock protein 15.7; Possesses chaperone activity	0.63	164
CssHSP-11	AT1G53540	HSP20-like chaperone	0.64	206
CssHSP-12	HSP17.6II	Heat shock protein 17.6-II	0.59	170
CssHSP-13	AT1G53540	HSP20-like chaperone	0.7	213
CssHSP-14	AT1G07400	Class I heat shock protein; Cytosolic mediator for sorting and targeting of nascent chloroplast outer envelope membrane (OEM) proteins to the chloroplast	0.75	224
CssHSP-15	AT5G54660	HSP20-like chaperones superfamily protein	0.56	209
CssHSP-16	AT5G54660	HSP20-like chaperones superfamily protein	0.59	216
CssHSP-17	HSP17.6II	Heat shock protein 17.6-II	0.65	176
CssHSP-18	AT1G54400	HSP20-like chaperones superfamily protein	0.49	89.4
CssHSP-19	AT1G54400	HSP20-like chaperones superfamily protein	0.42	84.7
CssHSP-20	AT1G53540	HSP20-like chaperone	0.68	221
CssHSP-21	AT1G53540	HSP20-like chaperone	0.71	201
CssHSP-22	ATHSP22.0	Heat shock protein 22	0.5	146
