# Supplementary material for: Genome-Wide Identification, Classification and Expression Analysis of the HSP Gene Superfamily in Tea Plant (Camellia sinensis)
Source: Int J Mol Sci. 2018 Sep 5;19(9):2633. doi: 10.3390/ijms19092633 (PMC6164807; doi:10.3390/ijms19092633)
Supplement: Supplementary file 1 [file ijms-19-02633-s001.zip › ijms-347277-supplementary-final/Table S5.xlsx]

## Sheet: Table S5
Table S5. Expression levels of CsHSP genes in four different tissues from tea plants.
Gene Name	Values (Mean ± SD )
	Root	Stem	Leaf	Flower
CsHSP90-1	0.23 ± 0.01	0.14 ± 0.02	8.63 ± 1.02	3.05 ± 0.28
CsHSP90-2	1.07 ± 0.27	16.58 ± 3.19	9.08 ± 1.31	0.02 ± 0.01
CsHSP90-3	1.91 ± 0.22	1.00 ± 0.04	6.49 ± 1.47	0.57 ± 0.11
CsHSP90-4	0.22 ± 0.01	8.94 ± 1.37	18.28 ± 2.46	0.21 ± 0.02
CsHSP90-5	0.03 ± 0.00	17.41 ± 1.81	3.26 ± 0.35	0.02 ± 0.00
CsHSP90-6	0.41 ± 0.01	0.16 ± 0.01	0.84 ± 0.14	0.34 ± 0.03
CsHSP90-7	0.96 ± 0.17	1.18 ± 0.35	19.08 ± 2.33	0.99 ± 0.17
CsHSP70-1	0.32 ± 0.01	0.02 ± 0.01	0.45 ± 0.11	2.20 ± 0.47
CsHSP70-2	0.02 ± 0.01	7.70 ± 1.17	8.77 ± 2.03	0.44 ± 0.01
CsHSP70-3	1.15 ± 0.31	0.61 ± 0.02	40.00 ± 7.96	1.83 ± 0.33
CsHSP70-4	3.27 ± 0.84	2.21 ± 0.44	6.42 ± 1.10	0.54 ± 0.02
CsHSP70-5	0.84 ± 0.11	1.01 ± 0.10	2.74 ± 0.03	0.47 ± 0.01
CsHSP70-6	0.39 ± 0.03	0.31 ± 0.01	1.04 ± 0.05	0.03 ± 0.00
CsHSP70-7	0.12 ± 0.01	60 ± 13.02	2.68 ± 0.54	0.01 ± 0.01
CsHSP70-8	3.36 ± 0.89	2.38 ± 0.03	1.47 ± 0.01	2.43 ± 0.17
CsHSP70-9	0.13 ± 0.01	0.33 ± 0.02	0.15 ± 0.03	0.07 ± 0.01
CsHSP70-10	2.01 ± 0.45	2.22 ± 0.51	0.55 ± 0.04	1.49 ± 0.21
CsHSP70-11	1.54 ± 0.23	2.22 ± 0.47	2.14 ± 0.16	1.02 ± 0.02
CsHSP70-12	1.47 ± 0.05	0.88 ± 0.04	0.45 ± 0.13	0.95 ± 0.11
CsHSP70-13	3.25 ± 0.82	0.59 ± 0.01	1.02 ± 0.21	2.55 ± 0.33
CsHSP70-14	1.05 ± 0.17	1.63 ± 0.21	1.55 ± 0.23	1.03 ± 0.04
CsHSP70-15	0.51 ± 0.01	1.63 ± 0.06	4.15 ± 1.02	0.47 ± 0.06
CsHSP70-16	1.8 ± 0.08	3.55 ± 1.11	1.00 ± 0.10	1.65 ± 0.25
CsHSP70-17	0.41 ± 0.01	3.03 ± 1.22	0.16 ± 0.01	2.34 ± 0.71
CsHSP70-18	24.54 ± 4.39	2.75 ± 0.22	4.9 ± 1.04	1.03 ± 0.07
CssHSP-1	0.03 ± 0.01	0.53 ± 0.10	7.58 ± 1.33	0.15 ± 0.04
CssHSP-2	5.53 ± 1.47	0.12 ± 0.01	26.11 ± 4.19	1.02 ± 0.31
CssHSP-3	0.19 ± 0.01	0.06 ± 0.00	2.81 ± 0.44	1.85 ± 0.39
CssHSP-4	3.35 ± 1.04	1.03 ± 0.36	8.86 ± 1.41	0.72 ± 0.04
CssHSP-5	0.07 ± 0.01	0.39 ± 0.05	1.02 ± 0.04	2.41 ± 0.87
CssHSP-6	0.20 ± 0.02	0.25 ± 0.02	5.25 ± 1.03	2.06 ± 0.44
CssHSP-7	1.25 ± 0.31	6.75 ± 1.33	0.11 ± 0.00	0.24 ± 0.01
CssHSP-8	0.81 ± 0.04	7.35 ± 1.34	1.83 ± 0.43	0.14 ± 0.01
CssHSP-9	1.04 ± 0.33	2.48 ± 0.45	11.34 ± 2.2	2.88 ± 0.55
CssHSP-10	1.00 ± 0.17	2.12 ± 0.33	7.37 ± 1.47	1.51 ± 0.13
CssHSP-11	5.05 ± 1.04	1.02 ± 0.41	12.48 ± 2.05	5.90 ± 1.14
CssHSP-12	1.01 ± 0.07	2.02 ± 0.15	1.91 ± 0.41	4.34 ± 0.21
CssHSP-13	1.24 ± 0.11	5.05 ± 1.17	2.18 ± 0.11	1.01 ± 0.19
CssHSP-14	5.90 ± 1.21	3.31 ± 1.02	1.00 ± 0.31	8.93 ± 2.10
CssHSP-15	3.04 ± 0.58	5.64 ± 1.31	1.02 ± 0.11	1.71 ± 0.53
CssHSP-16	1.60 ± 0.14	11.09 ± 2.35	3.73 ± 0.15	1.01 ± 0.14
CssHSP-17	1.09 ± 0.21	4.19 ± 1.14	1.50 ± 0.31	2.01 ± 0.41
CssHSP-18	1.59 ± 0.41	1.03 ± 0.25	2.58 ± 0.84	1.27 ± 0.31
CssHSP-19	4.65 ± 1.14	5.10 ± 1.02	10.27 ± 2.03	1.18 ± 0.41
CssHSP-20	1.15 ± 0.03	6.36 ± 1.04	0.46 ± 0.03	0.14 ± 0.01
CssHSP-21	6.47 ± 0.33	1.76 ± 0.06	3.30 ± 0.48	2.01 ± 0.14
CssHSP-22	5.16 ± 0.24	2.70 ± 0.14	1.56 ± 0.34	2.31 ± 0.05
