# Supplementary material for: Genome-Wide Identification, Classification and Expression Analysis of the HSP Gene Superfamily in Tea Plant (Camellia sinensis)
Source: Int J Mol Sci. 2018 Sep 5;19(9):2633. doi: 10.3390/ijms19092633 (PMC6164807; doi:10.3390/ijms19092633)
Supplement: Supplementary file 1 [file ijms-19-02633-s001.zip › ijms-347277-supplementary-final/Table S6.xlsx]

## Sheet: Table S6
Table S6. Expression levels of CsHSPgenes following the heat treatment in tea plants.
Gene Name	Values (Mean ± SD )
	0 h	1 h	2 h	4 h	8 h	12 h	24 h	48 h
CsHSP90-1	1.03 ± 0.35	2.72 ± 0.18	4.44 ± 0.42	2.93 ± 0.51	4.03 ± 0.47	3.30 ± 0.25	1.98 ± 0.46	4.58 ± 0.51
CsHSP90-2	1.01 ± 0.27	2.27 ± 0.57	0.86 ± 0.26	0.76 ± 0.19	1.05 ± 0.17	1.06 ± 0.14	0.78 ± 0.07	0.89 ± 0.07
CsHSP90-3	1.01 ± 0.24	0.92 ± 0.18	3.88 ± 0.91	1.44 ± 0.08	3.72 ± 0.31	2.54 ± 0.38	2.19 ± 0.29	3.51 ± 0.67
CsHSP90-4	1.04 ± 0.23	1.01 ± 0.35	3.84 ± 0.83	1.22 ± 0.58	4.00 ± 0.68	1.85 ± 0.48	1.47 ± 0.1	2.51 ± 0.35
CsHSP90-5	1.01 ± 0.27	4.23 ± 0.63	5.93 ± 1.39	2.53 ± 0.35	3.42 ± 0.21	3.01 ± 0.17	4.37 ± 0.32	2.32 ± 0.31
CsHSP90-6	1.00 ± 0.04	1.33 ± 0.29	2.47 ± 0.19	1.35 ± 0.31	1.71 ± 0.32	1.01 ± 0.19	2.41 ± 0.43	2.32 ± 0.27
CsHSP90-7	1.01 ± 0.34	9.52 ± 1.84	10.23 ± 2.06	30.99 ± 3.39	13.30 ± 0.34	8.90 ± 0.73	7.17 ± 0.7	8.68 ± 0.28
CsHSP70-1	1.14 ± 0.33	25.08 ± 7.38	80.65 ± 7.69	21.38 ± 4.32	11.87 ± 2.31	11.96 ± 2.25	19.57 ± 4.51	36.92 ± 6.21
CsHSP70-2	1.03 ± 0.13	0.50 ± 1.24	3.70 ± 0.95	1.55 ± 0.25	3.08 ± 0.75	0.51 ± 0.04	1.03 ± 0.36	1.42 ± 0.25
CsHSP70-3	1.02 ± 0.16	0.45 ± 0.08	4.04 ± 0.62	2.10 ± 0.71	1.79 ± 0.38	0.38 ± 0.01	0.81 ± 0.19	1.45 ± 0.34
CsHSP70-4	1.13 ± 0.01	0.06 ± 0.02	0.47 ± 0.07	0.05 ± 0.01	0.25 ± 0.03	0.20 ± 0.08	0.36 ± 0.05	0.91 ± 0.10
CsHSP70-5	1.03 ± 0.28	24.38 ± 3.79	25.44 ± 4.26	0.98 ± 0.14	2.24 ± 0.48	3.11 ± 0.41	3.65 ± 0.31	9.12 ± 2.91
CsHSP70-6	1.02 ± 0.41	5.28 ± 1.27	4.22 ± 1.37	1.01 ± 0.28	4.02 ± 1.66	1.86 ± 0.87	4.56 ± 1.05	12.69 ± 2.03
CsHSP70-7	0.97 ± 0.39	2.12 ± 0.12	9.97 ± 2.41	2.81 ± 0.44	1.12 ± 0.18	0.23 ± 0.01	8.62 ± 1.44	2.43 ± 0.62
CsHSP70-8	1.13 ± 0.12	2.71 ± 0.71	319.33 ± 19.26	1053.19 ± 122.05	89.2 ± 11.41	24.92 ± 6.16	22.43 ± 6.05	23.74 ± 4.15
CsHSP70-9	0.99 ± 0.16	40.40 ± 7.23	24.07 ± 4.10	0.26 ± 0.01	0.85 ± 0.14	0.52 ± 0.09	0.40 ± 0.09	0.30 ± 0.07
CsHSP70-10	1.04 ± 0.37	147.50 ± 15.22	23.18 ± 3.39	15.6 ± 3.03	10.29 ± 2.09	10.35 ± 2.36	7.85 ± 1.45	3.51 ± 0.58
CsHSP70-11	1.02 ± 0.14	2.19 ± 0.49	1049.34 ± 94.06	3.50 ± 0.68	2.69 ± 0.45	5.31 ± 0.66	7.31 ± 1.77	28.91 ± 5.05
CsHSP70-12	1.01 ± 0.16	1.03 ± 0.12	1.41 ± 0.41	5.26 ± 0.77	0.59 ± 0.06	0.44 ± 0.07	0.78 ± 0.13	0.42 ± 0.03
CsHSP70-13	1.02 ± 0.22	1.18 ± 0.09	89.59 ± 8.17	33.98 ± 7.33	129.31 ± 14.09	2.09 ± 0.78	3.60 ± 0.21	12.30 ± 1.75																	±
CsHSP70-14	1.02 ± 0.34	2.23 ± 0.33	8.40 ± 1.22	14.27 ± 3.26	9.20 ± 1.29	2.17 ± 0.21	0.91 ± 0.11	0.98 ± 0.44
CsHSP70-15	1.11 ± 0.06	0.98 ± 0.06	51.63 ± 5.29	22.92 ± 3.09	8.64 ± 2.01	46.94 ± 8.05	15.43 ± 4.14	1.16 ± 0.25
CsHSP70-16	1.10 ± 0.30	3.71 ± 1.21	421.22 ± 28.33	2.26 ± 0.44	6.94 ± 1.41	4.91 ± 0.73	20.70 ± 2.91	3.47 ± 0.49
CsHSP70-17	1.03 ± 0.13	2.05 ± 0.41	306.86 ± 19.14	12.37 ± 2.06	30.5 ± 7.14	11.17 ± 3.03	84.97 ± 6.16	54.51 ± 6.61
CsHSP70-18	1.04 ± 0.15	3.76 ± 1.20	436.93 ± 22.02	2.16 ± 0.34	6.75 ± 1.67	4.60 ± 0.47	20.7 ± 2.99	3.47 ± 0.91
CssHSP-1	1.01 ± 0.34	0.10 ± 0.02	0.48 ± 0.08	0.59 ± 0.06	2.04 ± 0.38	2.88 ± 0.31	1.32 ± 0.24	1.56 ± 0.41																	± 0.41
CssHSP-2	1.02 ± 0.13	0.07 ± 0.01	0.33 ± 0.04	0.24 ± 0.01	0.46 ± 0.02	0.18 ± 0.01	0.12 ± 0.02	0.11 ± 0.01																	± 0.01
CssHSP-3	1.05 ± 0.08	88.69 ± 7.05	423.7 ± 17.3	73.41 ± 15.5	41.48 ± 5.23	36.92 ± 3.29	71.92 ± 6.20	38.15 ± 4.47																	± 4.47
CssHSP-4	1.01 ± 0.16	150.97 ± 16.93	394.32 ± 13.93	106.69 ± 19.56	135.86 ± 16.06	73.7 ± 4.17	35.38 ± 3.34	29.73 ± 6.32																	± 6.32
CssHSP-5	1.02 ± 0.23	0.91 ± 0.14	1.35 ± 0.26	40.51 ± 7.79	142.43 ± 12.05	80.22 ± 5.51	8.42 ± 1.14	261.95 ± 19.36																	± 19.36
CssHSP-6	1.02 ± 0.14	303.01 ± 27.03	7003.47 ± 124.05	471.28 ± 32.1	901.06 ± 27.49	423.79 ± 39.3	141.24 ± 12.27	44.56 ± 7.16																	± 7.16
CssHSP-7	1.09 ± 0.08	1749.13 ± 144.23	9641.83 ± 156.39	447.61 ± 27.79	2420.20 ± 104.26	249.08 ± 13.26	1649.72 ± 133.2	660.37 ± 74.15																	± 74.15
CssHSP-8	1.01 ± 0.46	632.22 ± 39.34	2515.12 ± 102.58	407.6 ± 21.13	351.93 ± 30.26	364.52 ± 17.15	137.69 ± 7.09	153.43 ± 23.36																	± 23.36
CssHSP-9	1.02 ± 0.15	2254.37 ± 174.13	9949.07 ± 174.16	9840.53 ± 166.39	3523.73 ± 112.41	1773.05 ± 103.23	654.79 ± 44.16	405.88 ± 44.69																	± 44.69
CssHSP-10	1.00 ± 0.27	610.22 ± 42.56	2325.12 ± 99.23	423.6 ± 36.2	330.93 ± 29.56	394.52 ± 27.09	130.69 ± 8.26	161.43 ± 34.15																	± 34.15
CssHSP-11	1.08 ± 0.09	0.59 ± 0.07	14.43 ± 2.20	0.11 ± 0.02	0.14 ± 0.04	0.32 ± 0.08	0.40 ± 0.06	0.18 ± 0.02																	± 0.02
CssHSP-12	1.01 ± 0.15	0.04 ± 0.00	2.84 ± 0.07	0.34 ± 0.05	0.01 ± 0.00	0.56 ± 0.10	0.10 ± 0.01	0.83 ± 0.05																	± 0.05
CssHSP-13	1.03 ± 0.18	1701.13 ± 84.78	6234.83 ± 201.47	401.61 ± 26.35	2710.2 ± 147.6	260.08 ± 24.19	1541.72 ± 105.6	626.37 ± 54.16																	± 54.16
CssHSP-14	1.05 ± 0.04	5556.78 ± 156.13	2055.42 ± 87.26	6200.63 ± 225.69	1673.68 ± 100.25	6336.09 ± 124.13	1459.39 ± 113.05	557.84 ± 48.3																	± 48.3
CssHSP-15	1.05 ± 0.16	11.02 ± 2.05	822.1 ± 41.30	54.32 ± 6.35	56.93 ± 11.24	18.55 ± 4.18	41.96 ± 7.64	15.22 ± 3.36																	± 3.36
CssHSP-16	1.03 ± 0.07	9.14 ± 1.46	258.75 ± 22.14	146.06 ± 26.6	101.76 ± 18.96	74.27 ± 7.7	34.67 ± 5.59	31.97 ± 4.4																	± 4.4
CssHSP-17	1.10 ± 0.08	4026.99 ± 105.31	5022.49 ± 203.65	9316.7 ± 155.2	5897.84 ± 378.64	664.16 ± 31.02	825.03 ± 66.31	880.96 ± 40.1																	± 40.1
CssHSP-18	1.02 ± 0.21	1.24 ± 0.11	353.85 ± 30.21	13.95 ± 2.29	27.39 ± 4.14	48.77 ± 6.49	15.17 ± 2.56	6.58 ± 1.70																	± 1.7
CssHSP-19	1.01 ± 0.05	7.98 ± 1.56	316.82 ± 24.16	9.87 ± 1.78	10.61 ± 1.33	15.33 ± 2.29	23.93 ± 4.41	3.01 ± 0.52																	± 0.52
CssHSP-20	1.03 ± 0.21	4251.57 ± 117.39	3102.16 ± 208.91	1280.93 ± 77.16	1332.83 ± 34.26	128.83 ± 11.08	884.15 ± 103.2	47.54 ± 9.23																	± 9.23
CssHSP-21	1.01 ± 0.20	2.77 ± 0.33	190.1 ± 18.38	15.61 ± 2.90	5.22 ± 1.07	1.65 ± 0.33	0.82 ± 0.15	1.04 ± 0.26																	± 0.26
CssHSP-22	1.02 ± 0.16	296.01 ± 31.25	283.47 ± 19.32	453.28 ± 13.39	934.06 ± 84.6	449.79 ± 41.15	161.24 ± 19.03	48.75 ± 8.96																	± 8.96
