# Supplementary material for: Genome-Wide Identification, Classification and Expression Analysis of the HSP Gene Superfamily in Tea Plant (Camellia sinensis)
Source: Int J Mol Sci. 2018 Sep 5;19(9):2633. doi: 10.3390/ijms19092633 (PMC6164807; doi:10.3390/ijms19092633)
Supplement: Supplementary file 1 [file ijms-19-02633-s001.zip › ijms-347277-supplementary-final/Table S7.xlsx]

## Sheet: Table S7
Table S7. Expression levels of CsHSPgenes following the drought treatment in tea plants.
Gene Name	Values (Mean ± SD )
	0 h	1 h	2 h	4 h	8 h	12 h	24 h	48 h
CsHSP90-1	1.03 ± 0.23	6.92 ± 0.61	0.44 ± 0.04	0.73 ± 0.17	7.03 ± 0.54	9.30 ± 1.29	1.98 ± 0.64	15.08 ± 3.85
CsHSP90-2	1.01 ± 0.27	0.27 ± 0.05	0.26 ± 0.07	0.66 ± 0.14	1.05 ± 0.27	1.06 ± 0.36	0.78 ± 0.14	0.89 ± 0.28
CsHSP90-3	1.01 ± 0.26	5.82 ± 1.18	0.58 ± 0.15	1.24 ± 0.13	8.82 ± 2.19	4.74 ± 1.23	0.99 ± 0.21	3.51 ± 0.68
CsHSP90-4	1.04 ± 0.31	1.11 ± 0.15	0.14 ± 0.03	0.42 ± 0.04	2.00 ± 0.83	0.85 ± 0.24	0.47 ± 0.16	0.51 ± 0.10
CsHSP90-5	1.01 ± 0.17	4.23 ± 0.39	0.93 ± 0.16	0.53 ± 0.13	3.42 ± 0.42	1.01 ± 0.11	2.37 ± 0.41	7.32 ± 0.12
CsHSP90-6	1.00 ± 0.04	7.53 ± 1.37	1.47 ± 0.39	1.35 ± 2.40	11.71 ± 2.36	4.01 ± 1.25	12.21 ± 2.51	37.02 ± 3.78
CsHSP90-7	1.01 ± 0.21	9.52 ± 1.59	1.23 ± 0.31	3.99 ± 0.35	1.30 ± 0.44	0.90 ± 0.13	1.17 ± 0.07	8.68 ± 1.15
CsHSP70-1	1.04 ± 0.31	10.64 ± 2.23	1.98 ± 0.33	1.21 ± 0.05	2.43 ± 0.48	2.00 ± 0.63	16.01 ± 2.65	178.07 ± 12.34
CsHSP70-2	1.01 ± 0.11	7.39 ± 1.54	0.90 ± 0.24	1.81 ± 0.31	3.48 ± 0.18	1.92 ± 0.04	2.78 ± 0.89	6.89 ± 1.10
CsHSP70-3	1.02 ± 0.14	29.60 ± 1.22	3.34 ± 0.87	3.71 ± 0.48	17.02 ± 4.1	5.86 ± 1.42	5.43 ± 1.47	19.98 ± 4.08
CsHSP70-4	1.01 ± 0.24	5.20 ± 1.32	0.84 ± 0.17	0.94 ± 0.13	5.64 ± 1.08	4.36 ± 0.91	4.06 ± 0.74	6.85 ± 0.67
CsHSP70-5	1.01 ± 0.07	1.28 ± 0.14	0.42 ± 0.08	0.56 ± 0.11	1.07 ± 0.31	0.50 ± 0.02	0.64 ± 0.06	1.02 ± 0.21
CsHSP70-6	1.03 ± 0.14	3.67 ± 0.79	0.44 ± 0.01	0.67 ± 0.18	4.72 ± 1.41	2.48 ± 0.10	0.77 ± 0.03	1.46 ± 0.07
CsHSP70-7	1.01 ± 0.09	7.91 ± 1.33	0.98 ± 0.04	0.86 ± 0.11	2.98 ± 1.14	1.34 ± 0.09	0.46 ± 0.03	2.41 ± 0.39
CsHSP70-8	1.11 ± 0.14	1.63 ± 0.33	13.52 ± 3.09	10.27 ± 2.25	4.52 ± 0.17	2.90 ± 0.41	1.41 ± 0.32	0.40 ± 0.03
CsHSP70-9	1.03 ± 0.17	2.12 ± 0.48	5.41 ± 1.14	1.11 ± 0.02	1.73 ± 0.24	0.99 ± 0.10	0.41 ± 0.12	0.25 ± 0.08
CsHSP70-10	1.00 ± 0.22	4.49 ± 1.14	2.27 ± 0.13	1.27 ± 0.05	1.54 ± 0.01	0.92 ± 0.07	2.03 ± 0.33	2.64 ± 0.07
CsHSP70-11	0.97 ± 0.07	5.15 ± 1.33	7.21 ± 1.14	11.87 ± 2.17	2.75 ± 0.12	1.04 ± 0.04	2.56 ± 0.45	0.39 ± 0.05
CsHSP70-12	0.99 ± 0.13	3.36 ± 0.08	4.61 ± 1.10	2.22 ± 0.15	2.56 ± 0.17	0.32 ± 0.01	0.82 ± 0.08	0.26 ± 0.06
CsHSP70-13	1.01 ± 0.08	2.19 ± 0.65	2.73 ± 0.06	1.47 ± 0.04	1.22 ± 0.14	0.84 ± 0.15	1.66 ± 0.37	1.52 ± 0.14
CsHSP70-14	1.10 ± 0.13	0.78 ± 0.04	2.60 ± 0.07	3.66 ± 1.01	7.36 ± 2.04	3.91 ± 0.16	4.54 ± 1.04	0.33 ± 0.07
CsHSP70-15	1.02 ± 0.16	1.60 ± 0.46	9.34 ± 2.35	13.83 ± 3.39	17.96 ± 4.78	15.72 ± 3.02	6.66 ± 1.02	7.95 ± 1.44
CsHSP70-16	1.03 ± 0.08	1.48 ± 0.15	10.43 ± 2.29	1.74 ± 0.31	4.31 ± 1.33	7.52 ± 1.30	2.00 ± 0.41	2.90 ± 0.13
CsHSP70-17	1.04 ± 0.22	11.19 ± 2.3	10.03 ± 1.79	2.29 ± 0.12	2.30 ± 0.29	3.60 ± 1.09	2.95 ± 0.36	4.30 ± 0.18
CsHSP70-18	1.03 ± 0.15	9.70 ± 2.23	7.18 ± 1.14	5.60 ± 1.16	0.88 ± 0.05	1.63 ± 0.11	5.74 ± 1.41	5.49 ± 1.03
CssHSP-1	1.06 ± 0.37	4.69 ± 1.74	1.14 ± 0.14	1.10 ± 0.39	5.13 ± 1.27	4.36 ± 0.26	1.06 ± 0.19	2.79 ± 0.42
CssHSP-2	1.02 ± 0.09	3.37 ± 1.31	1.12 ± 0.42	2.43 ± 0.12	4.93 ± 0.03	5.10 ± 1.37	0.96 ± 0.11	0.09 ± 0.01
CssHSP-3	1.02 ± 0.02	18.20 ± 5.48	2.80 ± 0.15	14.31 ± 4.36	1.42 ± 0.23	1.56 ± 0.25	0.36 ± 0.04	1.15 ± 0.16
CssHSP-4	1.00 ± 0.21	9.75 ± 2.62	1.63 ± 0.27	7.38 ± 1.69	0.64 ± 0.01	0.59 ± 0.19	0.22 ± 0..03	1.48 ± 0.25
CssHSP-5	1.03 ± 0.22	1.36 ± 0.04	0.94 ± 0.02	8.80 ± 2.05	29.09 ± 3.03	9.55 ± 1.22	1.99 ± 0.15	1.94 ± 0.53
CssHSP-6	1.01 ± 0.26	1.44 ± 0.25	1.27 ± 0.08	6.04 ± 1.18	1.10 ± 0.07	0.46 ± 0.01	1.07 ± 0.18	2.55 ± 0.37
CssHSP-7	0.96 ± 0.35	11.92 ± 2.35	5.55 ± 0.22	39.60 ± 4.22	2.23 ± 0.31	0.39 ± 0.03	0.56 ± 0.09	3.20 ± 0.72
CssHSP-8	1.01 ± 0.34	10.92 ± 2.97	8.01 ± 0.63	43.03 ± 6.33	13.19 ± 2.04	2.61 ± 0.43	2.48 ± 0.28	5.55 ± 1.09
CssHSP-9	1.02 ± 0.14	7.71 ± 1.29	18.04 ± 2.63	15.34 ± 3.89	7.22 ± 1.29	3.08 ± 2.38	1.09 ± 0.37	2.34 ± 0.93
CssHSP-10	1.01 ± 0.32	8.08 ± 2.07	3.01 ± 0.53	17.12 ± 4.18	5.48 ± 0.73	2.92 ± 0.57	1.09 ± 0.28	2.29 ± 0.41
CssHSP-11	1.02 ± 0.14	1.67 ± 0.25	1.25 ± 0.37	1.10 ± 0.12	3.80 ± 0.47	3.64 ± 0.96	4.11 ± 1.08	2.56 ± 0.18
CssHSP-12	1.03 ± 0.37	0.88 ± 0.05	0.71 ± 0.55	0.73 ± 0.03	0.59 ± 0.09	0.18 ± 0.04	0.20 ± 0.06	0.37 ± 0.01
CssHSP-13	1.02 ± 3.10	3.20 ± 0.41	3.52 ± 0.58	14.05 ± 2.23	9.59 ± 2.26	3.05 ± 0.92	1.32 ± 0.22	0.90 ± 0.19
CssHSP-14	1.01 ± 0.19	9.93 ± 1.36	3.84 ± 0.49	11.58 ± 2.58	7.15 ± 1.22	2.24 ± 0.12	1.24 ± 0.39	3.02 ± 1.05
CssHSP-15	1.03 ± 0.24	2.74 ± 0.62	4.16 ± 0.18	4.65 ± 1.54	7.91 ± 1.66	4.46 ± 1.42	3.26 ± 1.02	0.07 ± 0.00
CssHSP-16	1.04 ± 0.32	1.34 ± 0.46	3.98 ± 0.36	16.78 ± 4.90	8.62 ± 2.39	5.72 ± 1.01	3.35 ± 0.28	3.06 ± 1.08
CssHSP-17	1.01 ± 0.24	5.02 ± 0.34	8.48 ± 1.64	13.25 ± 3.17	5.04 ± 1.23	4.74 ± 0.89	2.21 ± 0.33	0.75 ± 0.06
CssHSP-18	1.02 ± 0.15	1.06 ± 0.47	12.57 ± 2.03	20.86 ± 4.18	8.15 ± 1.49	7.70 ± 1.44	1.22 ± 0.52	2.08 ± 0.44
CssHSP-19	1.01 ± 0.24	3.06 ± 0.84	3.64 ± 0.37	9.33 ± 2.01	8.23 ± 1.71	9.67 ± 2.17	1.24 ± 0.39	0.09 ± 0.08
CssHSP-20	0.99 ± 0.11	7.98 ± 2.08	3.69 ± 0.44	21.63 ± 0.27	8.28 ± 3.23	12.67 ± 2.06	7.26 ± 2.07	2.90 ± 0.56
CssHSP-21	1.02 ± 0.19	1.04 ± 0.24	4.73 ± 1.52	4.59 ± 1.08	5.25 ± 0.54	2.66 ± 0.38	1.26 ± 0.32	0.92 ± 0.17
CssHSP-22	1.01 ± 0.18	10.15 ± 2.16	3.76 ± 1.03	22.03 ± 5.11	8.08 ± 1.53	2.61 ± 0.31	1.26 ± 0.27	2.92 ± 0.59
	#REF!	#REF!	#REF!
	#REF!	#REF!	#REF!
	#REF!	#REF!	#REF!
	#REF!	#REF!	#REF!
	#REF!	#REF!	#REF!
	#REF!	#REF!	#REF!
	#REF!	#REF!	#REF!
	#REF!	#REF!	#REF!
	#REF!	#REF!	#REF!
	#REF!	#REF!	#REF!
	#REF!	#REF!	#REF!
	#REF!	#REF!	#REF!
	#REF!	#REF!	#REF!
	#REF!	#REF!	#REF!
	#REF!	#REF!	#REF!
#REF!	#REF!	#REF!	#REF!	#REF!	#REF!	#REF!	#REF!
#REF!	#REF!	#REF!	#REF!	#REF!	#REF!	#REF!	#REF!
#REF!	#REF!	#REF!	#REF!	#REF!	#REF!	#REF!	#REF!
