# Supplementary material for: Genome-Wide Identification, Classification and Expression Analysis of the HSP Gene Superfamily in Tea Plant (Camellia sinensis)
Source: Int J Mol Sci. 2018 Sep 5;19(9):2633. doi: 10.3390/ijms19092633 (PMC6164807; doi:10.3390/ijms19092633)
Supplement: Supplementary file 1 [file ijms-19-02633-s001.zip › ijms-347277-supplementary-final/Table S8.xlsx]

## Sheet: Table S8
Table S8. Primers used for the qRT-PCR of the CsHSP genes.
Genes	Primer Sequence (5' to 3')	Amplicon Size (bp)	Tm Melting Curve (°C)
CsHSP90-1	GCCAGTGTTCAAATCTCAAATCG	177	85.268
	GATTGGGTGTTGAGGATTGATCTC
CsHSP90-2	GAGAAATCTCCATTCCTTGAGAG	210	85.606
	CAAAGTACAAAGACAACGGTCC
CsHSP90-3	GGAGTTCATGAGAGGAAGGAGG	209	85.298
	CCATTGCCATCATCTCGTATATCTTG
CsHSP90-4	GAGACTGCATTGCTCACCTC	181	83.552
	CAACTTCCTCCATCTTGCTCC
CsHSP90-5	GGTCAAGAAGCATTCTGAATTC	233	83.667
	GCTTCCTCATCCAGATGGGC
CsHSP90-6	AGGATCATGAAGGCTCAGGCTT	220	84.658
	CAAATGTGCTTGGCTCATCAAGGC
CsHSP90-7	GCAAGACCATCAAGGACATTCTTG	257	85.414
	CTTGTCGTTCTTGTCAGCCTCA
CsHSP70-1	CATGAGGAACACAGTGAAGGATG	169	85.46
	GTTGCAGATGTTCTCGAGCTCC
CsHSP70-2	CAGAGAGGGAAGAGATAATTGGC	215	85.151
	CACTGCAGCTTCTCTGTAACTG
CsHSP70-3	GGCTTCCGAAAGAGAGAATGGAC	190	83.552
	GGTTTGGGAATTCTATTGATGCTAGC
CsHSP70-4	GAAGAGAGATGCCATAGACACAAAG	173	83.521
	CTTTCATGGCCTGAGTTGAGC
CsHSP70-5	CAAGATCATGGGAATACCTCCGG	232	84.658
	CTGCATCATCTTTGGCACTGAAATC
CsHSP70-6	GAAGATGGTCAAGGAAGCTGAGATGC	186	85.268
	GCATTCCTCAAATCTGCAACAGCAG
CsHSP70-7	GTGGATGCAAATGGTATCTTAAACG	176	85.314
	GCATCAATCCTCTCTTTCACC
CsHSP70-8	CGAATTATCAGGCATCCCACCAG	207	85.151
	TCCTCCTTGTATTTCTCGGCCT
CsHSP70-9	GTCTCTGCTGAGGACAAGACCAC	205	83.552
	CATCCTTGACTGTATTTCTCATG
CsHSP70-10	GAGGAGATTGAGAAGATGGTGC	213	83.521
	CGCATCCAGCCAGTGAATTGCC
CsHSP70-11	GGTCACATTTGAAGTCGATGCG	239	84.658
	CATTGATATTGCTCTTCATGTTG
CsHSP70-12	GAGCTCACCGGCATTCCTCC	249	85.122
	CAACGCACTCTTCATTTCCACC
CsHSP70-13	GGAGAATTATGCGTACAATATGAG	226	85.021
	ACCACCACCAGCACCCTGGTAC
CsHSP70-14	CTGCTTGTAAGAGAGCTAAGAG	238	85.151
	GGGATCCTAGTAGAGCCTTCGAC
CsHSP70-15	CAGTGAGGATTATGTTCGGATGA	235	83.552
	GTTTAGCAATACAATATCTTCAAGG
CsHSP70-16	CTATTTTGACATTGATGCCAATGGT	209	83.667
	CATAATTCTCCAATGCATTCTTCG
CsHSP70-17	CTCTATATACTCTGATAACCAAC	214	84.512
	GTTCTTCTTCCCTATAGTATTGTCC
CsHSP70-18	GCATTGTGGATTATCGGATGGCTG	191	85.122
	CATCGCATCAAGGGCATCCGCC
CssHSP-1	CTCACATCTACTTGGCTGACCT	161	85.314
	GTCAATCATCCCAGGTAGTCG
CssHSP-2	GAAGAGTGCTGCAGATAAGCGAG	179	85.005
	GGGAATAACCACAGTGAGCAC
CssHSP-3	CTGAGAATGGACATGCCAGGTC	193	83.552
	CACCGTTCTTCATCTCAGCC
CssHSP-4	CCAAAGATGATGTGAAGGTCTATG	203	83.405
	GACCCCATCTTTAACTTCAGC
CssHSP-5	CTTACGGTAGAACTTCCAGGTGTC	186	84.22
	CAGATTACTCGGCAGTGTCC
CssHSP-6	CCAGAGGCTCACATCTTCAAAG	193	84.104
	CATTCTCTGGCAGCCTGAAC
CssHSP-7	GAACGATACTTGGCACCGTATG	166	84.83
	ATGGCCTTAACATCAGGCTTC
CssHSP-8	GGAGATAACAAAGACACGGCGATC	254	85.314
	TCGTCATCTTTGATGTCCCATGG
CssHSP-9	GATCCCAAGCTTCTTCGGCAAT	234	84.728
	CTAATCTGCAGAACTCTGTCGTCC
CssHSP-10	CTATCTTCGGTGATCCTTTCAG	258	85.151
	CCGCCACGTGCCAAACAGTGTC
CssHSP-11	CCAAGAATCTTCAGAGGCCAACG	231	83.521
	AACTTCCACCTTCACTTCTTCC
CssHSP-12	GAATGCCCAAATGATAGCTGCAAT	235	84.366
	CACCATGAGTATGTTGCCGTCC
CssHSP-13	GACCCATTCTCCCTCGACATTTGGG	241	85.122
	TCCGGTGCCACTTGTCGTTCTTC
CssHSP-14	CTTCGGCAACGGAAAAAGCAGCAT	232	85.314
	CTTTCTCTCTCCGCTAATCA
CssHSP-15	AGTTGCAGGCAGCTTGAAGTTC	262	84.879
	GAAACCAATCAACAGTGCTCTGAC
CssHSP-16	TGGTGTGTTCCAATGACCGAAG	219	85.005
	TGTTTGGGACCAATCAACCGTGC
CssHSP-17	CTTCCACACTCTCCAGCACATGATG	224	83.405
	CGTCCTCCACCTGTACCTTAATG
CssHSP-18	ATGCAATTGGCAACACGGACGT	195	84.69
	GCACGAATTTCCTTTGCATTG
CssHSP-19	GGAGCTGCTGCAGCCATGCC	172	84.366
	CAATGGGGCGTTCACCTGAGATC
CssHSP-20	CCGAAGAAGCAATTTCTTCGATC	225	85.122
	CCTTCTTCAACTTCCACCTTCA
CssHSP-21	CGCGGATTGATTGGAAGGAGACCC	168	85.314
	CGATCCGGTGCCACTTGTCGT
CssHSP-22	GTTCTGGAGGCAGTTTAGGTTG	190	84.859
	CATCTCATCCTTCTTCATAGCCT
CsPTB (internal control gene)	TGACCAAGCACACTCCACACTATCG	107	85.151
	TGCCCCCTTATCATCATCCACAA
